# Supplementary material for: Selection of key sequence-based features for prediction of essential genes in 31 diverse bacterial species
Source: PLoS One. 2017 Mar 30;12(3):e0174638. doi: 10.1371/journal.pone.0174638 (PMC5373589; doi:10.1371/journal.pone.0174638)
Supplement: S1 Table — (XLSX) [file pone.0174638.s002.xlsx]

## Sheet: Selt-Test
Article Title: Selection of key sequence-based features for prediction of essential genes in 31 diverse bacterial species
Supplementary material: S1 Table.a
Comparison of the classification results of original and selected features in 31 diverse species (self-test)
	Original features（57 features）									Selected features (40 features） (from Full dataset)								Performance variation
	species	Sn(%)	Sp(%)	AVE(%)	AUC(%)	Acc(%)	PPV(%)	Time(sec)		Sn(%)	Sp(%)	AVE(%)	AUC(%)	Acc(%)	PPV(%)	Time(sec)		Sn	Sp	AVE	AUC	Acc(%)	PPV(%)	Time(s)
	ABA	0.997992	0.919188	0.95859	0.988701	0.931055	0.686464	1.45578		1	0.980064	0.990032	0.998897	0.983066	0.898917	1.24462		0.080303	-0.0569554	0.0116738	-0.0223074	0.0520109	0.212453	-0.211159
	BSU	1	0.966189	0.983094	0.995697	0.968383	0.672457	1.00363		1	0.994365	0.997182	0.999514	0.994731	0.924915	1.20595		0.107138	-0.0381562	0.0344909	0.00580323	0.0263473	0.252458	0.20232
	BFR	0.972578	0.927331	0.949954	0.988955	0.9331	0.661692	2.12881		0.994516	0.963666	0.979091	0.997628	0.967599	0.8	1.62674		-0.0219516	0.0422135	0.0101309	0.0229364	0.0344988	0.138308	-0.502069
	BTH	1	0.995509	0.997754	0.999776	0.995814	0.942029	2.63		1	0.999551	0.999775	1	0.999581	0.993884	2.19824		0.00615385	0.0017975	0.00397567	0.0217183	0.00376727	0.0518548	-0.431769
	BPS	1	0.999808	0.999904	1	0.999825	0.998024	12.9699		1	0.999808	0.999904	1	0.999825	0.998024	11.5242		0.190099	-0.0979645	0.0460672	0.0314082	0	0	-1.44571
	BUT	1	0.977621	0.98881	0.997399	0.979222	0.775	2.90729		1	0.992158	0.996079	0.999624	0.992719	0.907658	2.27037		0.185957	-0.0581527	0.063902	0.0270094	0.0134967	0.132658	-0.636922
	CJE	1	0.997778	0.998889	0.999993	0.998092	0.986667	0.381003		1	0.999259	0.99963	1	0.999364	0.995516	0.316466		0.0456566	0.0318519	0.0387542	0.0354411	0.00127226	0.00884903	-0.064538
	CCR	0.852868	0.851133	0.852	0.924997	0.851351	0.452381	1.18217		1	0.997483	0.998741	1	0.9978	0.982843	1.17515		0.0398457	-0.0417079	-0.000931106	-0.0111166	0.146449	0.530462	-0.00701972
	ECO	0.996622	0.973205	0.984913	0.998772	0.974879	0.741206	1.65369		1	0.978668	0.989334	0.999713	0.980193	0.783069	1.3079		0.191864	-0.0858515	0.0530065	0.0260265	0.00531401	0.0418628	-0.34579
	FNO	1	0.975922	0.987961	0.99999	0.981385	0.924171	0.478431		1	0.983446	0.991723	0.999996	0.987202	0.946602	0.373984		0.279487	-0.158754	0.0603664	-0.00750799	0.00581734	0.0224313	-0.104448
	HIN	1	0.944729	0.972364	0.999905	0.966292	0.920471	0.431107		1	0.987718	0.993859	0.998893	0.992509	0.981162	0.338996		0.224	-0.166797	0.0286013	0.0100121	0.0262172	0.0606904	-0.0921102
	HPY	0.996721	0.990451	0.993586	0.999849	0.991764	0.965079	0.347157		1	0.998264	0.999132	0.999667	0.998627	0.993485	0.270108		-0.137705	0.0860041	-0.0258504	-0.0198275	0.00686342	0.028406	-0.0770484
	MTU	1	0.961503	0.980752	0.998062	0.967459	0.826207	2.16105		1	0.990834	0.995417	1	0.992252	0.952305	1.77312		-0.0601401	0.037885	-0.0111275	0.00176655	0.0247934	0.126098	-0.387933
	MGE	1	1	1	1	1	1	0.0387025		1	1	1	1	1	1	0.0313695		-0.158667	0.155789	-0.0014386	-0.00963878	0	0	-0.00733304
	MPU	0.935275	0.951374	0.943325	0.988191	0.945013	0.926282	0.0865146		0.944984	0.964059	0.954522	0.990825	0.956522	0.944984	0.077886		-0.074458	0.0424636	-0.0159972	-0.0180789	0.011509	0.0187018	-0.00862853
	PGI	1	0.966175	0.983087	0.99996	0.973672	0.893822	0.660184		1	0.990775	0.995387	1	0.99282	0.968619	0.54974		0.205353	-0.103949	0.050702	0.0356537	0.0191479	0.0747969	-0.110444
	PAE	1	1	1	1	1	1	1.54886		1	1	1	1	1	1	1.46531		0.0605072	-0.0509328	0.00478721	-0.0202574	0	0	-0.0835467
	PAU	0.991045	0.933777	0.962411	0.992183	0.937033	0.474286	3.35698		1	0.969408	0.984704	0.997582	0.971147	0.663366	2.33075		-0.0746269	0.033474	-0.0205765	0.0162861	0.0341141	0.189081	-1.02623
	STY	1	0.998181	0.99909	1	0.998331	0.980226	2.35153		1	0.990904	0.995452	0.999744	0.991657	0.908377	1.38354		0.386874	-0.107591	0.139642	0.0834971	-0.00667461	-0.071849	-0.967985
	STS	1	0.985585	0.992793	0.999764	0.98673	0.856796	1.99645		1	0.995114	0.997557	1	0.995502	0.946381	1.88028		0.158793	-0.07379	0.0425014	0.0117135	0.00877193	0.0895846	-0.116172
	SET	1	0.998245	0.999123	1	0.99828	0.920354	0.942251		1	0.999415	0.999708	1	0.999427	0.971963	0.679571		0.106667	-0.0292466	0.03871	0.121016	0.00114657	0.0516086	-0.26268
	SLT	1	0.992987	0.996493	0.999759	0.993353	0.88716	1.67198		1	0.99734	0.99867	1	0.997479	0.953975	1.33294		0.153237	-0.0616687	0.045784	0.0388735	0.0041256	0.0668154	-0.339041
	SON	0.995025	0.903085	0.949055	0.985423	0.912177	0.529801	1.70433		1	0.950041	0.97502	0.995227	0.954982	0.687179	1.27414		-0.0596605	0.0103773	-0.0246416	-0.0154059	0.0428044	0.157378	-0.430191
	SWI	1	0.965933	0.982966	0.997651	0.969691	0.784457	2.61348		1	0.990035	0.995017	0.999773	0.991134	0.925606	2.2855		0.188785	-0.0813441	0.0537204	0.00882815	0.0214433	0.141148	-0.327982
	SAU	1	0.965351	0.982675	0.998715	0.969404	0.792651	0.805495		1	0.990351	0.995175	0.99957	0.991479	0.932099	0.684574		0.175902	-0.0548246	0.0605385	0.0417847	0.0220759	0.139448	-0.120921
	SAN	0.927536	0.871987	0.899761	0.962953	0.878953	0.509554	0.713784		1	0.987116	0.993558	0.999184	0.988731	0.917553	0.81215		0.0492754	-0.027856	0.0107097	0.0186969	0.109778	0.407999	0.0983662
	SPN	1	1	1	1	1	1	0.452442		1	1	1	1	1	1	0.386485		-0.0470769	-0.0144036	-0.0307403	-0.0207013	0	0	-0.0659563
	SPM	1	1	1	1	1	1	0.556631		1	0.998779	0.999389	1	0.998928	0.991266	0.449734		0.145411	-0.0567912	0.0443097	0.00644135	-0.00107239	-0.00873362	-0.106897
	SPZ	1	1	1	1	1	1	0.474675		1	0.999315	0.999657	1	0.999412	0.995868	0.378786		0.0993197	-0.0431695	0.0280751	0.0368523	-0.000588235	-0.00413223	-0.0958892
	SSA	1	0.989766	0.994883	1	0.990749	0.912134	0.652245		1	0.998538	0.999269	1	0.998678	0.986425	0.55081		0.298626	-0.0604475	0.119089	0.0701138	0.00792952	0.0742914	-0.101434
	VCH	0.989655	0.979791	0.984723	0.996137	0.981498	0.911111	1.55764		0.998276	0.991339	0.994807	0.998898	0.99254	0.960199	1.32068		0.174138	-0.0721807	0.0509786	0.00215459	0.0110415	0.0490879	-0.236956
	Average	0.988881	0.967181	0.978031	0.993962	0.970113	0.836467	1.67465		0.997993	0.989607	0.9938	0.999185	0.990513	0.932653	1.40323		0.0941647	-0.0355058	0.0293295	0.0170707	0.0204	0.0961857	-0.271423

## Sheet: 5-cv
Article Title: Selection of key sequence-based features for prediction of essential genes in 31 diverse bacterial species
Supplementary material: S1 Table.b
Comparison of the classification results of original and selected features in 31 diverse species (self-test)
		Original features （57 features）								Selected features (40 features） (from Full dataset)								Performance variation
		Sn(%)	Sp(%)	AVE(%)	AUC(%)	Acc(%)	PPV(%)	Time(sec)		Sn(%)	Sp(%)	AVE(%)	AUC(%)	Acc(%)	PPV(%)	Time(sec)		Sn	Sp	AVE	AUC	Acc(%)	PPV(%)	Time(s)
	ABA	0.504061	0.88252	0.693291	0.774737	0.825525	0.432406	0.695039		0.584364	0.825565	0.704964	0.75243	0.789237	0.375664	0.421302		0.080303	-0.0569554	0.0116738	-0.0223074	-0.0362879	-0.0567424	-0.273737
	BSU	0.369024	0.94134	0.655182	0.803191	0.904192	0.302981	0.440459		0.476162	0.903184	0.689673	0.808994	0.875458	0.259088	0.394433		0.107138	-0.0381562	0.0344909	0.00580323	-0.0287337	-0.0438933	-0.0460262
	BFR	0.323503	0.885647	0.604575	0.715003	0.813983	0.294141	0.959162		0.301551	0.927861	0.614706	0.737939	0.848016	0.379523	0.7519		-0.0219516	0.0422135	0.0101309	0.0229364	0.0340329	0.0853817	-0.207262
	BTH	0.344615	0.921178	0.632896	0.732967	0.881959	0.242247	0.922226		0.350769	0.922975	0.636872	0.754686	0.884054	0.248549	0.595393		0.00615385	0.0017975	0.00397567	0.0217183	0.00209468	0.00630139	-0.326833
	BPS	0.241584	0.932897	0.587241	0.654788	0.871874	0.261456	1.61795		0.431683	0.834933	0.633308	0.686197	0.799336	0.20164	1.23765		0.190099	-0.0979645	0.0460672	0.0314082	-0.0725382	-0.0598156	-0.380307
	BUT	0.287963	0.96098	0.624472	0.767692	0.912805	0.363078	1.33283		0.47392	0.902827	0.688374	0.794702	0.872136	0.27415	0.799549		0.185957	-0.0581527	0.063902	0.0270094	-0.0406681	-0.088928	-0.533283
	CJE	0.364646	0.698519	0.531582	0.557165	0.651388	0.167015	0.153945		0.410303	0.73037	0.570337	0.592606	0.685108	0.20042	0.127761		0.0456566	0.0318519	0.0387542	0.0354411	0.0337195	0.0334046	-0.0261837
	CCR	0.575957	0.826689	0.701323	0.771266	0.795104	0.323952	0.52785		0.615802	0.784981	0.700392	0.760149	0.763684	0.293132	0.370713		0.0398457	-0.0417079	-0.000931106	-0.0111166	-0.0314201	-0.0308202	-0.157136
	ECO	0.331525	0.952135	0.64183	0.73502	0.907734	0.347425	0.706624		0.52339	0.866284	0.694837	0.761046	0.841779	0.234677	0.526739		0.191864	-0.0858515	0.0530065	0.0260265	-0.0659549	-0.112748	-0.179885
	FNO	0.223077	0.913471	0.568274	0.680661	0.756834	0.439412	0.210689		0.502564	0.754717	0.628641	0.673153	0.697508	0.376159	0.142123		0.279487	-0.158754	0.0603664	-0.00750799	-0.0593261	-0.0632531	-0.0685666
	HIN	0.352	0.717467	0.534734	0.559239	0.574891	0.442717	0.184669		0.576	0.55067	0.563335	0.569251	0.560555	0.450696	0.147664		0.224	-0.166797	0.0286013	0.0100121	-0.0143361	0.00797944	-0.0370048
	HPY	0.406557	0.718713	0.562635	0.600143	0.653373	0.275314	0.127546		0.268852	0.804717	0.536785	0.580316	0.692522	0.264846	0.10495		-0.137705	0.0860041	-0.0258504	-0.0198275	0.0391494	-0.0104685	-0.022596
	MTU	0.257115	0.911393	0.584254	0.674159	0.810176	0.346396	1.0076		0.196975	0.949278	0.573127	0.675926	0.832902	0.416909	0.822899		-0.0601401	0.037885	-0.0111275	0.00176655	0.022726	0.0705124	-0.184703
	MGE	0.780246	0.485263	0.632754	0.682451	0.719909	0.856256	0.015339		0.621579	0.641053	0.631316	0.672812	0.625263	0.871445	0.0108903		-0.158667	0.155789	-0.0014386	-0.00963878	-0.0946454	0.0151889	-0.00444873
	MPU	0.592226	0.799037	0.695632	0.767656	0.717361	0.662943	0.0419273		0.517768	0.841501	0.679634	0.749577	0.713555	0.68012	0.0348762		-0.074458	0.0424636	-0.0159972	-0.0180789	-0.00380532	0.0171766	-0.00705108
	PGI	0.354137	0.883149	0.618643	0.69857	0.765918	0.462303	0.303869		0.55949	0.7792	0.669345	0.734224	0.730489	0.419669	0.202512		0.205353	-0.103949	0.050702	0.0356537	-0.0354285	-0.0426339	-0.101357
	PAE	0.413406	0.774067	0.593736	0.669496	0.766433	0.0378246	1.23248		0.473913	0.723134	0.598524	0.649239	0.717857	0.0356445	1.11822		0.0605072	-0.0509328	0.00478721	-0.0202574	-0.0485766	-0.00218006	-0.11426
	PAU	0.256716	0.915239	0.585978	0.657968	0.877797	0.158414	1.48718		0.18209	0.948713	0.565401	0.674254	0.905125	0.175552	1.0321		-0.0746269	0.033474	-0.0205765	0.0162861	0.0273284	0.0171383	-0.455081
	STY	0.166749	0.984148	0.575449	0.720577	0.916566	0.475065	1.11426		0.553623	0.876558	0.71509	0.804075	0.849821	0.286879	0.482145		0.386874	-0.107591	0.139642	0.0834971	-0.0667459	-0.188186	-0.632118
	STS	0.277545	0.968484	0.623014	0.737648	0.913631	0.429063	1.09354		0.436338	0.894694	0.665516	0.749362	0.858293	0.268277	0.561934		0.158793	-0.07379	0.0425014	0.0117135	-0.0553383	-0.160786	-0.53161
	SET	0.0961905	0.992787	0.544489	0.624892	0.974967	0.157143	0.4278		0.202857	0.96354	0.583199	0.745909	0.948405	0.106658	0.374248		0.106667	-0.0292466	0.03871	0.121016	-0.0265617	-0.0504846	-0.0535522
	SLT	0.123285	0.978718	0.551002	0.630387	0.933992	0.231894	0.778361		0.276522	0.91705	0.596786	0.669261	0.883567	0.154614	0.485547		0.153237	-0.0616687	0.045784	0.0388735	-0.0504251	-0.0772805	-0.292814
	SON	0.52716	0.8796	0.70338	0.785351	0.844764	0.325128	0.770467		0.4675	0.889977	0.678738	0.769945	0.848212	0.318786	0.511743		-0.0596605	0.0103773	-0.0246416	-0.0154059	0.00344797	-0.00634218	-0.258723
	SWI	0.246729	0.937891	0.59231	0.735307	0.861649	0.330187	1.31806		0.435514	0.856547	0.64603	0.744135	0.810103	0.274035	0.806468		0.188785	-0.0813441	0.0537204	0.00882815	-0.0515464	-0.0561519	-0.511597
	SAU	0.450164	0.937719	0.693942	0.799812	0.880719	0.494404	0.397962		0.626066	0.882895	0.75448	0.841597	0.852836	0.415222	0.178851		0.175902	-0.0548246	0.0605385	0.0417847	-0.027883	-0.0791819	-0.219111
	SAN	0.576812	0.839158	0.707985	0.789049	0.806254	0.342691	0.327573		0.626087	0.811302	0.718694	0.807746	0.788078	0.322889	0.257025		0.0492754	-0.027856	0.0107097	0.0186969	-0.0181759	-0.0198022	-0.0705484
	SPN	0.582769	0.666882	0.624826	0.650391	0.66093	0.117641	0.162741		0.535692	0.652479	0.594086	0.629689	0.644195	0.105029	0.137725		-0.0470769	-0.0144036	-0.0307403	-0.0207013	-0.0167349	-0.0126114	-0.0250164
	SPM	0.286087	0.937743	0.611915	0.723995	0.858452	0.389453	0.207224		0.431498	0.880952	0.656225	0.730436	0.826284	0.337649	0.114828		0.145411	-0.0567912	0.0443097	0.00644135	-0.0321674	-0.0518039	-0.0923961
	SPZ	0.278231	0.917742	0.597987	0.702055	0.827072	0.360182	0.180109		0.377551	0.874573	0.626062	0.738907	0.804117	0.333666	0.10277		0.0993197	-0.0431695	0.0280751	0.0368523	-0.022955	-0.0265168	-0.0773393
	SSA	0.22463	0.961993	0.593311	0.750488	0.891194	0.381989	0.325017		0.523256	0.901545	0.712401	0.820602	0.865194	0.362318	0.137576		0.298626	-0.0604475	0.119089	0.0701138	-0.026	-0.0196713	-0.187441
	VCH	0.222414	0.946234	0.584324	0.716372	0.82095	0.463048	0.750072		0.396552	0.874053	0.635303	0.718526	0.791406	0.397052	0.464178		0.174138	-0.0721807	0.0509786	0.00215459	-0.0295442	-0.0659959	-0.285894
	Average	0.356036	0.873187	0.614612	0.705435	0.819303	0.35207	0.639374		0.450201	0.837681	0.643941	0.722506	0.793713	0.31745	0.434087		0.0941647	-0.0355058	0.0293295	0.0170707	-0.0255903	-0.0346198	-0.205287

## Sheet: Pairwise prediction
Article Title: Selection of key sequence-based features for prediction of essential genes in 31 diverse bacterial species
Supplementary material: S1 Table.c
A 31×31 AUC matrices based on pairwise prediction.
Original features		ABA	BSU	BFR	BTH	BPS	BUT	CJE	CCR	ECO	FNO	HIN	HPY	MTU	MGE	MPU	PGI	PAE	PAU	STY	STS	SET	SLT	SON	SWI	SAU	SAN	SPN	SPM	SPZ	SSA	VCH
(57 features)	ABA	0.988701	0.737465	0.592576	0.653987	0.588725	0.638718	0.568402	0.645296	0.647194	0.636416	0.529982	0.526252	0.623646	0.561365	0.684374	0.643043	0.580607	0.608839	0.698249	0.672419	0.593904	0.608567	0.739325	0.571307	0.750973	0.681053	0.632984	0.658173	0.664293	0.715755	0.56313
	BSU	0.633687	0.995697	0.600114	0.658817	0.593454	0.633635	0.527411	0.621222	0.679738	0.615097	0.518497	0.514908	0.611463	0.577947	0.677744	0.636798	0.524223	0.592387	0.711043	0.717294	0.60995	0.661773	0.699826	0.563246	0.763915	0.697266	0.605897	0.692176	0.667106	0.754764	0.585351
	BFR	0.632378	0.696289	0.988955	0.739123	0.506451	0.581471	0.581528	0.53261	0.679604	0.637314	0.512856	0.559529	0.550242	0.552965	0.641187	0.638867	0.458654	0.532971	0.688526	0.669573	0.480484	0.623198	0.715712	0.58218	0.734518	0.683046	0.551696	0.659768	0.637053	0.712462	0.633464
	BTH	0.621338	0.678004	0.666501	0.995971	0.598518	0.594091	0.546823	0.61784	0.671989	0.595175	0.527268	0.501841	0.572102	0.56971	0.609037	0.654444	0.600384	0.564747	0.678755	0.65406	0.534212	0.631425	0.632931	0.550111	0.678394	0.673543	0.61613	0.597578	0.610291	0.6178	0.553936
	BPS	0.511007	0.621812	0.529214	0.573312	0.995731	0.705793	0.499793	0.609897	0.629942	0.568494	0.509896	0.501699	0.595537	0.530982	0.554506	0.5867	0.58613	0.598712	0.641174	0.638342	0.540979	0.626595	0.602959	0.586659	0.610583	0.560439	0.551914	0.548337	0.547633	0.631333	0.494574
	BUT	0.483976	0.629079	0.537988	0.540543	0.643815	0.997399	0.537311	0.664228	0.691196	0.573053	0.472201	0.562992	0.540558	0.506982	0.647147	0.475207	0.587449	0.6258	0.678969	0.678483	0.502943	0.563487	0.542072	0.630452	0.596003	0.605595	0.444168	0.545236	0.483899	0.598818	0.593812
	CJE	0.723132	0.712278	0.668319	0.651809	0.545214	0.638075	0.809766	0.612711	0.682797	0.67401	0.526369	0.597145	0.594027	0.597665	0.66198	0.626329	0.564261	0.607502	0.721175	0.662235	0.49356	0.574498	0.760333	0.649106	0.767017	0.728551	0.608166	0.635052	0.600303	0.737848	0.652591
	CCR	0.700762	0.765148	0.613701	0.659378	0.638677	0.765788	0.558702	0.924997	0.703103	0.636634	0.518354	0.52455	0.641104	0.560683	0.697722	0.589751	0.670151	0.66187	0.724597	0.727083	0.566667	0.632092	0.697859	0.726531	0.746086	0.690303	0.557751	0.677363	0.6486	0.744355	0.663219
	ECO	0.557039	0.584047	0.54587	0.6043	0.540277	0.586313	0.554658	0.55104	0.998772	0.517966	0.48649	0.557067	0.458773	0.530382	0.548992	0.556251	0.563993	0.54238	0.742771	0.793921	0.514366	0.607085	0.555247	0.515587	0.584	0.609218	0.449145	0.430478	0.419329	0.521476	0.623485
	FNO	0.676026	0.664636	0.623786	0.642867	0.563804	0.584538	0.577487	0.592634	0.634081	0.99999	0.527923	0.560901	0.537379	0.609966	0.646544	0.640083	0.546566	0.599597	0.682698	0.66691	0.572144	0.632356	0.714097	0.528605	0.696799	0.66734	0.578665	0.663843	0.641376	0.716625	0.582439
	HIN	0.580609	0.568599	0.538687	0.61254	0.516169	0.525758	0.531415	0.533117	0.544778	0.560076	0.999905	0.517942	0.515766	0.492445	0.522869	0.588398	0.518676	0.517706	0.575266	0.564644	0.601609	0.557612	0.630393	0.492873	0.56601	0.513354	0.500137	0.549617	0.581049	0.609826	0.517629
	HPY	0.665399	0.601446	0.579567	0.549582	0.532569	0.568077	0.58289	0.490842	0.567432	0.62306	0.513002	0.950854	0.548688	0.598593	0.617459	0.586991	0.514789	0.591225	0.579739	0.560601	0.490763	0.497747	0.62665	0.522754	0.56406	0.539828	0.54257	0.504427	0.45338	0.579104	0.523545
	MTU	0.597028	0.68545	0.541864	0.645934	0.632466	0.635307	0.524515	0.652597	0.629617	0.583674	0.504488	0.493132	0.998062	0.529646	0.624486	0.603251	0.575307	0.570408	0.690629	0.649679	0.606174	0.597408	0.644651	0.583334	0.633859	0.60771	0.611243	0.637411	0.585404	0.649431	0.524577
	MGE	0.643835	0.68575	0.606518	0.654522	0.519827	0.529193	0.561542	0.528069	0.639579	0.641649	0.516078	0.537429	0.576596	0.975945	0.651368	0.620861	0.487481	0.579049	0.677406	0.615334	0.493645	0.552099	0.672919	0.495406	0.732118	0.628123	0.626863	0.593977	0.575762	0.724292	0.505734
	MPU	0.683981	0.705004	0.614603	0.671775	0.569486	0.524536	0.547277	0.637323	0.677404	0.62167	0.507043	0.523668	0.588277	0.589565	0.988191	0.61467	0.606404	0.62429	0.719917	0.634115	0.604873	0.583435	0.688052	0.584514	0.701749	0.667553	0.605916	0.659443	0.619784	0.677413	0.586962
	PGI	0.638686	0.651266	0.650497	0.670784	0.567917	0.541636	0.53357	0.605348	0.665862	0.582005	0.499462	0.530692	0.605938	0.566792	0.680802	0.99996	0.56231	0.552347	0.68328	0.667224	0.588683	0.627338	0.690101	0.539473	0.65447	0.615043	0.564141	0.610097	0.615763	0.670751	0.560159
	PAE	0.648044	0.67934	0.575672	0.654887	0.624403	0.700419	0.534411	0.682352	0.668234	0.619849	0.563419	0.55417	0.648391	0.57451	0.560295	0.647676	0.930258	0.63866	0.706608	0.611459	0.616646	0.562372	0.683539	0.638334	0.576837	0.577787	0.585669	0.630427	0.611136	0.630421	0.548999
	PAU	0.648652	0.701733	0.605419	0.615064	0.600384	0.650763	0.594194	0.716984	0.692022	0.592144	0.504059	0.560343	0.591009	0.561419	0.649658	0.634348	0.584332	0.992183	0.747905	0.706165	0.542037	0.619562	0.703376	0.680145	0.65461	0.672102	0.47885	0.556981	0.547064	0.668565	0.679583
	STY	0.511077	0.586289	0.566152	0.542375	0.472246	0.501055	0.552563	0.568367	0.794325	0.607216	0.506966	0.541214	0.496163	0.567856	0.628742	0.546213	0.517367	0.578853	1	0.754498	0.506065	0.605195	0.648652	0.486401	0.582081	0.577581	0.434456	0.600265	0.583598	0.613353	0.651872
	STS	0.629037	0.725685	0.610953	0.641401	0.497754	0.521156	0.55974	0.584946	0.832531	0.58989	0.514283	0.53051	0.532497	0.544401	0.642768	0.615507	0.58437	0.561807	0.78975	0.999764	0.507921	0.688989	0.708817	0.513875	0.663591	0.666656	0.514751	0.592659	0.542772	0.660144	0.660444
	SET	0.625201	0.602677	0.55356	0.492308	0.481179	0.491259	0.522229	0.505301	0.531466	0.490498	0.516805	0.490938	0.487153	0.542737	0.503192	0.479583	0.536432	0.463002	0.555492	0.520836	1	0.531104	0.54289	0.49946	0.580999	0.547928	0.485571	0.523888	0.57556	0.52121	0.532892
	SLT	0.570967	0.57284	0.573114	0.619237	0.470097	0.468411	0.521251	0.493342	0.679006	0.587477	0.522268	0.513661	0.475747	0.5195	0.566494	0.579423	0.51596	0.480092	0.625994	0.658471	0.551382	0.999759	0.648399	0.457759	0.644936	0.641201	0.567123	0.604339	0.622728	0.649147	0.561004
	SON	0.74481	0.763192	0.657792	0.6829	0.530404	0.587001	0.580511	0.572956	0.710776	0.665434	0.525948	0.533695	0.57339	0.599902	0.697339	0.642513	0.475511	0.601401	0.762038	0.726353	0.609198	0.644935	0.985423	0.505347	0.788408	0.724858	0.656015	0.698574	0.665729	0.746899	0.594039
	SWI	0.399969	0.492074	0.522447	0.426399	0.595656	0.670008	0.511855	0.712541	0.603265	0.505144	0.484733	0.497404	0.517306	0.496918	0.508234	0.404893	0.60736	0.650306	0.543411	0.531332	0.430287	0.477966	0.462704	0.997651	0.484227	0.486718	0.458546	0.426006	0.453536	0.484924	0.591904
	SAU	0.679829	0.731135	0.613065	0.633277	0.562404	0.616446	0.554761	0.63912	0.669473	0.622919	0.526818	0.531646	0.539172	0.619184	0.62918	0.61969	0.564871	0.626409	0.717913	0.675672	0.598816	0.636777	0.691548	0.56435	0.998715	0.753862	0.599106	0.71172	0.674022	0.728971	0.608446
	SAN	0.685948	0.746465	0.619503	0.656444	0.610999	0.671243	0.555769	0.63329	0.706323	0.665114	0.530345	0.545449	0.575532	0.583892	0.736981	0.594241	0.580182	0.615518	0.740115	0.74566	0.648678	0.657575	0.736274	0.577557	0.825754	0.962953	0.554192	0.698136	0.667657	0.749855	0.644737
	SPN	0.645854	0.584845	0.576137	0.637082	0.55243	0.441748	0.478926	0.52075	0.60418	0.578557	0.528259	0.48004	0.563974	0.606584	0.598589	0.598648	0.468314	0.483735	0.616232	0.528941	0.623472	0.578759	0.624525	0.466867	0.664278	0.615313	0.876908	0.704348	0.698654	0.655103	0.446348
	SPM	0.637553	0.611887	0.616527	0.621038	0.545695	0.462628	0.557971	0.548732	0.627769	0.545756	0.505492	0.507878	0.512232	0.563383	0.580417	0.531201	0.502154	0.530632	0.685927	0.606799	0.578275	0.612639	0.66894	0.518603	0.685962	0.631423	0.617628	0.998825	0.8783	0.764866	0.588101
	SPZ	0.632765	0.638918	0.58947	0.638053	0.549404	0.554127	0.520294	0.573259	0.651373	0.554612	0.532202	0.483524	0.509768	0.555965	0.597659	0.520913	0.459703	0.557334	0.686451	0.637158	0.609243	0.639981	0.656494	0.520858	0.667158	0.636975	0.615804	0.890852	1	0.74337	0.559136
	SSA	0.70882	0.741808	0.601861	0.656511	0.547816	0.581969	0.572272	0.602682	0.641205	0.656692	0.543378	0.517498	0.538661	0.601702	0.664149	0.59688	0.53836	0.558227	0.695327	0.672641	0.563562	0.618597	0.705608	0.532168	0.753497	0.685152	0.63729	0.704238	0.703358	1	0.588649
	VCH	0.492252	0.634532	0.606371	0.603089	0.542577	0.63706	0.547057	0.633694	0.694553	0.564591	0.503039	0.509472	0.551456	0.456554	0.546146	0.549741	0.578743	0.619888	0.731893	0.686049	0.523929	0.590787	0.674082	0.612518	0.688149	0.6513	0.478174	0.529465	0.506617	0.658007	0.996137
		Results of each row came from the same training set. Results of each column came from the same testing set.
Selected features		ABA	BSU	BFR	BTH	BPS	BUT	CJE	CCR	ECO	FNO	HIN	HPY	MTU	MGE	MPU	PGI	PAE	PAU	STY	STS	SET	SLT	SON	SWI	SAU	SAN	SPN	SPM	SPZ	SSA	VCH
(40 features from Full dataset)	ABA	0.971379	0.736237	0.570348	0.640956	0.55223	0.60254	0.526296	0.588072	0.697366	0.619477	0.52771	0.529955	0.60086	0.442917	0.618157	0.567283	0.514251	0.567434	0.732344	0.728058	0.66193	0.628968	0.728966	0.554648	0.735541	0.67374	0.62598	0.669765	0.680208	0.655668	0.560939
	BSU	0.648045	0.987024	0.544861	0.665927	0.613616	0.668249	0.53955	0.6058	0.689078	0.587787	0.545238	0.5103	0.638029	0.563138	0.673981	0.631336	0.564613	0.574317	0.70792	0.701551	0.629567	0.645005	0.710092	0.575198	0.797492	0.746132	0.639468	0.695024	0.659925	0.736938	0.583893
	BFR	0.692928	0.676258	0.997628	0.761049	0.502017	0.528135	0.595572	0.547297	0.679382	0.660028	0.526274	0.581984	0.512127	0.580729	0.62738	0.641615	0.467672	0.553027	0.708229	0.657872	0.507962	0.627616	0.722511	0.551653	0.710908	0.64677	0.556801	0.626583	0.621451	0.67564	0.646717
	BTH	0.63058	0.647917	0.638468	0.996512	0.512612	0.554706	0.554735	0.556558	0.704628	0.563151	0.515521	0.50138	0.512852	0.548192	0.553487	0.680324	0.594979	0.541927	0.660406	0.64629	0.548433	0.611651	0.580454	0.521992	0.664218	0.639088	0.618796	0.637763	0.626892	0.631726	0.548911
	BPS	0.557876	0.613853	0.545182	0.603555	0.968082	0.748449	0.517157	0.640547	0.679574	0.549245	0.489079	0.491829	0.624884	0.506764	0.651833	0.599105	0.611689	0.584412	0.71288	0.650454	0.629256	0.606921	0.623554	0.571659	0.627831	0.588953	0.613478	0.653916	0.640398	0.643861	0.488216
	BUT	0.61344	0.681593	0.618855	0.630058	0.684033	0.986951	0.532125	0.727722	0.700535	0.626889	0.47598	0.525023	0.592425	0.566683	0.627585	0.534687	0.634325	0.657595	0.728797	0.717104	0.534856	0.630744	0.621528	0.694403	0.616439	0.631426	0.511419	0.605603	0.554501	0.669644	0.615827
	CJE	0.734507	0.748085	0.683028	0.666196	0.546297	0.657414	0.740707	0.619153	0.716863	0.681033	0.520043	0.603079	0.615536	0.635575	0.69205	0.643025	0.556895	0.641323	0.753482	0.669914	0.527294	0.59535	0.768034	0.645246	0.792028	0.735452	0.625786	0.649145	0.596933	0.758942	0.641313
	CCR	0.692637	0.770384	0.626895	0.660798	0.640346	0.791475	0.525622	0.920812	0.765029	0.630414	0.524872	0.537506	0.663136	0.52501	0.595743	0.652366	0.658884	0.691496	0.781715	0.75331	0.644553	0.655952	0.738794	0.73577	0.700951	0.692885	0.59153	0.677352	0.65439	0.766551	0.639617
	ECO	0.708262	0.740757	0.636916	0.68665	0.57161	0.615862	0.553153	0.647735	0.974113	0.614383	0.546717	0.547424	0.554248	0.557765	0.683327	0.635442	0.63903	0.589489	0.868276	0.818658	0.633757	0.666893	0.720189	0.572379	0.746205	0.70415	0.483132	0.552594	0.51045	0.678892	0.657284
	FNO	0.713241	0.704563	0.653917	0.676779	0.574215	0.606653	0.585556	0.58807	0.711425	0.97105	0.535317	0.542745	0.566941	0.568292	0.673242	0.667021	0.572822	0.59827	0.759239	0.714002	0.620388	0.645766	0.750408	0.528361	0.7015	0.641946	0.553733	0.653927	0.617939	0.745775	0.625197
	HIN	0.56502	0.554723	0.51469	0.624085	0.514682	0.486335	0.499239	0.515342	0.635692	0.576927	0.970355	0.483083	0.494808	0.546664	0.51704	0.633905	0.538785	0.505762	0.643692	0.608698	0.642379	0.602776	0.665674	0.415771	0.560277	0.560041	0.498672	0.518194	0.566679	0.626661	0.498738
	HPY	0.571264	0.540935	0.558601	0.48277	0.539411	0.508018	0.592963	0.487974	0.542339	0.569194	0.484893	0.990907	0.566775	0.559483	0.518812	0.574913	0.550901	0.573173	0.52055	0.553683	0.513475	0.50642	0.550789	0.502388	0.367165	0.395817	0.478297	0.424354	0.429917	0.550799	0.543714
	MTU	0.59969	0.667214	0.559391	0.63955	0.623857	0.594938	0.520597	0.615332	0.666752	0.554145	0.489294	0.510781	1	0.550346	0.639422	0.607182	0.529265	0.54074	0.694751	0.653396	0.638779	0.588211	0.618194	0.57541	0.602742	0.61654	0.59317	0.577396	0.516926	0.644057	0.521903
	MGE	0.623429	0.631016	0.618637	0.630905	0.477589	0.495969	0.584858	0.512271	0.625462	0.66522	0.526855	0.544069	0.543125	0.898353	0.658251	0.57472	0.497748	0.56422	0.612659	0.574055	0.428515	0.506064	0.673334	0.51294	0.748718	0.672567	0.575659	0.592836	0.549492	0.667778	0.535322
	MPU	0.718473	0.778095	0.62891	0.692025	0.578807	0.593278	0.552412	0.64228	0.716424	0.644676	0.507716	0.554801	0.616457	0.597365	0.990825	0.674348	0.543147	0.626733	0.765183	0.700529	0.604781	0.626405	0.745837	0.578815	0.732831	0.662454	0.653269	0.690788	0.663497	0.761915	0.563921
	PGI	0.688271	0.626033	0.660663	0.725757	0.560403	0.592807	0.556346	0.577471	0.639706	0.581235	0.533507	0.535875	0.616527	0.557356	0.687555	0.982968	0.556084	0.577945	0.706958	0.675002	0.631796	0.63902	0.744687	0.567956	0.677051	0.656296	0.583523	0.656708	0.645073	0.705521	0.522586
	PAE	0.623012	0.60693	0.565277	0.667006	0.63577	0.730316	0.523493	0.678899	0.679784	0.606276	0.558297	0.532662	0.65712	0.561556	0.548287	0.655189	0.883277	0.62285	0.669975	0.641449	0.631906	0.579769	0.669113	0.651772	0.542648	0.568094	0.568876	0.572504	0.602826	0.605831	0.539842
	PAU	0.59145	0.556275	0.603178	0.547328	0.547147	0.598602	0.562186	0.688276	0.712745	0.607335	0.514606	0.547547	0.5176	0.546064	0.582634	0.580727	0.551026	0.997582	0.69094	0.709341	0.488388	0.599822	0.645727	0.646702	0.604337	0.624438	0.429271	0.518764	0.514719	0.585292	0.667068
	STY	0.7117	0.738195	0.661172	0.69419	0.57893	0.565112	0.579706	0.66007	0.867886	0.666271	0.543353	0.555131	0.560289	0.56371	0.710948	0.647247	0.572872	0.616973	0.984775	0.85136	0.623928	0.660156	0.740045	0.586046	0.730349	0.726653	0.566778	0.679517	0.653002	0.715621	0.644001
	STS	0.743277	0.726525	0.60494	0.691402	0.583042	0.570991	0.596213	0.671118	0.834924	0.642565	0.55295	0.54118	0.589035	0.514073	0.674029	0.655798	0.609388	0.632548	0.884886	0.989943	0.640103	0.700147	0.740113	0.581472	0.672489	0.683951	0.564561	0.673116	0.672796	0.721469	0.634573
	SET	0.654733	0.613201	0.543313	0.565871	0.514608	0.393852	0.48998	0.504611	0.575653	0.542123	0.556348	0.466075	0.567621	0.517291	0.551304	0.572789	0.527285	0.443262	0.601848	0.580232	0.998257	0.588267	0.638382	0.443053	0.570889	0.557265	0.555657	0.607747	0.65371	0.561207	0.43519
	SLT	0.59127	0.61814	0.537856	0.65341	0.460786	0.501285	0.511031	0.535447	0.692474	0.596315	0.542521	0.479474	0.532311	0.498145	0.625505	0.611659	0.495793	0.476875	0.719228	0.68613	0.626348	0.994389	0.719202	0.450164	0.64003	0.660864	0.57383	0.683562	0.697698	0.68356	0.541224
	SON	0.73121	0.733702	0.632613	0.693795	0.518984	0.525412	0.552079	0.609713	0.731471	0.645918	0.551946	0.525925	0.555662	0.573474	0.684216	0.643848	0.513978	0.612081	0.747752	0.745774	0.605972	0.65998	0.9897	0.520436	0.77004	0.718442	0.654654	0.688857	0.670652	0.762599	0.601606
	SWI	0.399397	0.444114	0.557246	0.424565	0.597864	0.670775	0.542236	0.734271	0.661565	0.540848	0.511962	0.50734	0.551006	0.494491	0.555793	0.441496	0.60438	0.663918	0.58619	0.55456	0.461373	0.483263	0.491588	0.977466	0.534421	0.51776	0.436663	0.432716	0.484977	0.499949	0.614499
	SAU	0.714862	0.753788	0.620045	0.637292	0.577938	0.6425	0.539403	0.649728	0.703756	0.650512	0.528593	0.500638	0.567994	0.577101	0.707951	0.555181	0.536377	0.633261	0.739491	0.697768	0.642752	0.633509	0.695325	0.583016	0.984755	0.772834	0.62045	0.737092	0.715451	0.764302	0.622925
	SAN	0.72991	0.811278	0.600046	0.659657	0.631688	0.636752	0.553684	0.643255	0.769165	0.649198	0.531601	0.540949	0.653234	0.554519	0.738603	0.586385	0.657357	0.568064	0.776402	0.749783	0.722927	0.667745	0.761297	0.550478	0.846392	0.922055	0.605775	0.753436	0.71474	0.776437	0.666391
	SPN	0.656397	0.597293	0.584484	0.643901	0.551332	0.493971	0.502873	0.544252	0.595717	0.577373	0.535722	0.489543	0.597797	0.606038	0.61917	0.579586	0.470423	0.499263	0.627399	0.542697	0.596671	0.578438	0.641338	0.502977	0.674477	0.632029	0.826384	0.682881	0.689835	0.668265	0.460428
	SPM	0.667321	0.721945	0.621214	0.637325	0.493318	0.459421	0.538705	0.542973	0.664815	0.588146	0.524358	0.476025	0.532388	0.580565	0.661959	0.573861	0.470202	0.525768	0.697603	0.652337	0.619638	0.639474	0.693603	0.483533	0.72316	0.724975	0.641902	0.989116	0.887819	0.803137	0.608551
	SPZ	0.662543	0.70782	0.570749	0.625462	0.528939	0.515882	0.517134	0.587619	0.675056	0.583386	0.543012	0.466633	0.526932	0.566383	0.684052	0.572006	0.483601	0.564615	0.704193	0.671324	0.594528	0.6554	0.686963	0.496416	0.725286	0.711975	0.685172	0.885815	0.995754	0.7785	0.577401
	SSA	0.711529	0.752391	0.613188	0.681827	0.519513	0.572694	0.536557	0.600442	0.657213	0.644167	0.561826	0.492603	0.558318	0.60912	0.710127	0.624011	0.482625	0.592644	0.697272	0.693173	0.620973	0.635491	0.757364	0.542521	0.785773	0.746254	0.694067	0.754528	0.747588	0.994539	0.568694
	VCH	0.480351	0.650447	0.601039	0.59682	0.557563	0.627512	0.514898	0.609462	0.72767	0.561232	0.512188	0.527291	0.548822	0.462008	0.606211	0.448398	0.606942	0.644639	0.726007	0.675175	0.504968	0.57136	0.674501	0.624841	0.672053	0.640138	0.474223	0.529046	0.497644	0.639508	0.979834
		Results of each row came from the same training set. Results of each column came from the same testing set.
Performance variation		ABA	BSU	BFR	BTH	BPS	BUT	CJE	CCR	ECO	FNO	HIN	HPY	MTU	MGE	MPU	PGI	PAE	PAU	STY	STS	SET	SLT	SON	SWI	SAU	SAN	SPN	SPM	SPZ	SSA	VCH	SUM
	ABA	-0.0173217	-0.00122781	-0.0222285	-0.0130305	-0.0364955	-0.0361785	-0.0421054	-0.0572239	0.0501721	-0.0169397	-0.00227144	0.00370276	-0.0227862	-0.118448	-0.0662165	-0.07576	-0.0663552	-0.0414054	0.0340953	0.0556391	0.0680257	0.0204003	-0.0103584	-0.0166591	-0.0154322	-0.00731384	-0.00700438	0.0115914	0.015915	-0.0600868	-0.00219079	-0.495498
	BSU	0.0143579	-0.0086731	-0.0552529	0.00710947	0.0201615	0.0346146	0.0121388	-0.0154217	0.00934064	-0.0273099	0.0267415	-0.00460781	0.0265668	-0.0148094	-0.00376308	-0.005462	0.0403902	-0.0180695	-0.003123	-0.015743	0.019617	-0.0167674	0.010266	0.0119518	0.0335773	0.0488658	0.0335709	0.00284811	-0.00718107	-0.0178255	-0.00145783	0.136651
	BFR	0.0605505	-0.0200315	0.00867286	0.0219254	-0.00443381	-0.0533356	0.014044	0.0146864	-0.000222354	0.0227142	0.0134174	0.0224556	-0.0381148	0.0277641	-0.0138071	0.00274827	0.00901795	0.0200559	0.0197033	-0.0117003	0.0274776	0.00441779	0.0067992	-0.0305269	-0.0236101	-0.0362765	0.0051044	-0.0331849	-0.0156021	-0.0368224	0.0132524	-0.00286089
	BTH	0.00924238	-0.0300865	-0.0280333	0.000541035	-0.0859063	-0.0393847	0.00791124	-0.0612815	0.0326395	-0.0320233	-0.011747	-0.000461066	-0.0592504	-0.0215186	-0.0555499	0.0258807	-0.00540562	-0.0228197	-0.0183493	-0.00777047	0.0142215	-0.0197745	-0.0524779	-0.0281184	-0.014176	-0.0344549	0.00266563	0.0401855	0.0166004	0.0139269	-0.00502557	-0.4698
	BPS	0.0468689	-0.00795853	0.0159684	0.0302434	-0.0276491	0.0426554	0.017364	0.0306497	0.0496325	-0.0192491	-0.0208164	-0.00987022	0.0293472	-0.0242186	0.0973268	0.0124051	0.0255597	-0.0143001	0.0717054	0.0121122	0.0882763	-0.0196737	0.0205945	-0.0150009	0.0172476	0.0285133	0.0615648	0.105579	0.0927652	0.0125275	-0.00635834	0.743812
	BUT	0.129463	0.052514	0.0808666	0.0895148	0.0402182	-0.0104481	-0.00518519	0.0634946	0.00933976	0.0538365	0.0037781	-0.0379696	0.0518677	0.0597011	-0.0195612	0.0594803	0.0468766	0.0317948	0.0498279	0.0386205	0.0319132	0.0672575	0.079456	0.0639508	0.0204354	0.0258316	0.0672505	0.0603669	0.070602	0.070826	0.0220156	1.36794
	CJE	0.0113741	0.0358068	0.0147092	0.0143875	0.00108349	0.0193385	-0.0690591	0.006442	0.0340659	0.00702282	-0.00632631	0.00593408	0.021509	0.0379098	0.0300704	0.0166968	-0.00736619	0.033821	0.0323077	0.00767842	0.0337335	0.0208522	0.00770105	-0.00386047	0.0250116	0.00690183	0.0176196	0.0140926	-0.00337013	0.0210938	-0.0112788	0.375903
	CCR	-0.00812506	0.00523637	0.0131942	0.00141996	0.00166927	0.0256867	-0.0330797	-0.00418497	0.0619252	-0.00622022	0.00651791	0.0129554	0.0220323	-0.0356734	-0.101979	0.0626151	-0.0112664	0.0296262	0.0571179	0.0262266	0.0778867	0.0238592	0.0409351	0.00923837	-0.0451348	0.00258171	0.0337789	-1.07577e-05	0.00579036	0.0221958	-0.0236028	0.273212
	ECO	0.151223	0.15671	0.0910462	0.08235	0.0313328	0.0295489	-0.00150484	0.0966955	-0.0246593	0.0964172	0.0602268	-0.00964253	0.0954753	0.0273823	0.134335	0.079191	0.075037	0.0471096	0.125505	0.0247372	0.119391	0.0598072	0.164942	0.0567921	0.162205	0.0949318	0.0339868	0.122116	0.0911214	0.157416	0.0337996	2.46503
	FNO	0.0372154	0.0399269	0.0301306	0.0339118	0.0104116	0.0221156	0.00806807	-0.00456428	0.0773441	-0.0289402	0.00739406	-0.0181552	0.0295625	-0.0416735	0.0266973	0.0269381	0.0262561	-0.00132736	0.0765411	0.0470921	0.0482438	0.0134093	0.0363118	-0.000243445	0.00470112	-0.0253942	-0.0249312	-0.00991593	-0.0234373	0.0291503	0.0427581	0.495597
	HIN	-0.0155889	-0.0138764	-0.0239965	0.0115449	-0.00148705	-0.0394231	-0.0321755	-0.0177747	0.0909139	0.0168509	-0.0295501	-0.0348588	-0.0209581	0.0542192	-0.00582935	0.0455078	0.020109	-0.0119435	0.0684266	0.0440543	0.0407693	0.0451643	0.0352816	-0.0771025	-0.00573371	0.0466864	-0.00146515	-0.0314233	-0.0143707	0.0168352	-0.0188909	0.139915
	HPY	-0.0941345	-0.0605104	-0.0209659	-0.066812	0.00684148	-0.0600588	0.0100734	-0.00286859	-0.0250935	-0.0538654	-0.0281089	0.0400529	0.0180875	-0.0391098	-0.0986473	-0.0120783	0.036112	-0.0180523	-0.0591894	-0.00691847	0.0227121	0.00867329	-0.0758615	-0.0203658	-0.196895	-0.144011	-0.064273	-0.0800724	-0.0234629	-0.0283053	0.0201695	-1.11694
	MTU	0.00266141	-0.0182356	0.0175274	-0.00638394	-0.00860908	-0.0403696	-0.00391725	-0.0372657	0.0371349	-0.0295287	-0.0151943	0.0176486	0.00193825	0.0207004	0.014936	0.00393179	-0.0460419	-0.0296681	0.00412206	0.0037167	0.0326049	-0.00919621	-0.0264566	-0.00792454	-0.0311171	0.00882938	-0.0180734	-0.0600146	-0.0684775	-0.00537404	-0.00267425	-0.298771
	MGE	-0.0204063	-0.0547343	0.0121191	-0.0236169	-0.0422379	-0.0332235	0.0233166	-0.0157983	-0.0141164	0.0235708	0.0107775	0.00663991	-0.0334706	-0.0775923	0.00688301	-0.0461414	0.0102676	-0.0148281	-0.0647471	-0.0412789	-0.0651293	-0.0460351	0.000414933	0.0175341	0.0165999	0.0444444	-0.0512047	-0.00114032	-0.0262699	-0.0565146	0.0295885	-0.52633
	MPU	0.0344918	0.0730909	0.0143063	0.0202498	0.00932166	0.0687423	0.00513514	0.00495704	0.0390192	0.0230055	0.000673081	0.0311333	0.0281797	0.00780014	0.00263415	0.0596782	-0.0632575	0.00244253	0.0452655	0.0664134	-9.18608e-05	0.0429697	0.0577851	-0.00569888	0.0310823	-0.00509957	0.0473528	0.0313453	0.0437121	0.0845025	-0.0230416	0.7781
	PGI	0.0495853	-0.0252329	0.010166	0.0549728	-0.00751344	0.0511708	0.0227761	-0.0278771	-0.0261561	-0.00076981	0.0340454	0.00518272	0.0105895	-0.00943654	0.00675301	-0.0169917	-0.00622587	0.0255985	0.0236779	0.00777878	0.0431127	0.0116814	0.0545858	0.0284827	0.0225805	0.0412531	0.0193826	0.0466105	0.0293101	0.0347703	-0.0375726	0.47629
	PAE	-0.0250321	-0.0724104	-0.0103955	0.0121191	0.0113675	0.0298972	-0.0109176	-0.00345325	0.0115501	-0.013573	-0.00512262	-0.0215079	0.00872929	-0.0129548	-0.0120076	0.0075129	-0.0469812	-0.0158101	-0.0366334	0.0299897	0.0152601	0.0173975	-0.0144256	0.013438	-0.0341887	-0.00969316	-0.0167925	-0.0579223	-0.00831013	-0.02459	-0.00915703	-0.304617
	PAU	-0.0572014	-0.145458	-0.00224136	-0.0677358	-0.0532368	-0.0521609	-0.0320087	-0.0287083	0.0207229	0.0151917	0.0105466	-0.012796	-0.0734088	-0.0153548	-0.0670238	-0.0536211	-0.0333055	0.00539913	-0.0569644	0.00317546	-0.0536486	-0.0197406	-0.0576492	-0.0334434	-0.050273	-0.0476647	-0.0495789	-0.0382168	-0.0323447	-0.083273	-0.0125145	-1.17454
	STY	0.200623	0.151907	0.09502	0.151815	0.106684	0.0640567	0.0271438	0.0917026	0.0735606	0.0590554	0.0363873	0.0139173	0.0641261	-0.00414553	0.0822061	0.101034	0.0555053	0.0381195	-0.0152248	0.0968627	0.117863	0.0549609	0.0913933	0.0996446	0.148267	0.149072	0.132322	0.0792521	0.0694047	0.102268	-0.00787155	2.52693
	STS	0.11424	0.000840277	-0.00601342	0.0500005	0.0852882	0.0498347	0.0364731	0.0861717	0.00239316	0.052675	0.0386669	0.01067	0.0565389	-0.0303278	0.0312609	0.0402915	0.0250177	0.070741	0.0951361	-0.00982054	0.132182	0.0111585	0.0312952	0.0675973	0.00889828	0.0172949	0.0498105	0.080457	0.130024	0.0613253	-0.0258708	1.36425
	SET	0.0295322	0.0105238	-0.0102475	0.0735635	0.0334295	-0.0974069	-0.0322489	-0.000689574	0.044187	0.0516255	0.0395431	-0.0248634	0.0804682	-0.0254459	0.0481126	0.093206	-0.00914662	-0.0197395	0.0463559	0.059396	-0.00174348	0.0571629	0.0954924	-0.0564061	-0.010111	0.00933656	0.0700863	0.0838591	0.0781499	0.0399968	-0.0977022	0.658276
	SLT	0.0203034	0.0452994	-0.0352575	0.034173	-0.00931141	0.0328746	-0.0102202	0.0421044	0.0134687	0.00883834	0.020253	-0.0341872	0.0565649	-0.0213549	0.0590119	0.0322354	-0.0201669	-0.0032166	0.0932338	0.0276586	0.0749659	-0.00537029	0.0708021	-0.00759576	-0.00490589	0.0196622	0.00670662	0.0792225	0.0749704	0.0344126	-0.01978	0.675395
	SON	-0.0136001	-0.02949	-0.025179	0.0108946	-0.0114199	-0.0615886	-0.0284318	0.0367564	0.0206948	-0.0195153	0.025998	-0.00776981	-0.0177274	-0.0264278	-0.0131229	0.00133495	0.0384666	0.0106796	-0.0142864	0.019421	-0.00322637	0.0150449	0.004277	0.0150884	-0.0183673	-0.00641633	-0.00136117	-0.00971691	0.00492294	0.0156996	0.00756729	-0.0808012
	SWI	-0.0005726	-0.0479591	0.0347994	-0.00183455	0.00220798	0.000766535	0.0303804	0.0217301	0.0583008	0.0357045	0.0272295	0.00993568	0.0336996	-0.00242732	0.0475584	0.0366028	-0.00298025	0.013612	0.0427791	0.0232284	0.0310864	0.0052971	0.0288844	-0.0201856	0.0501946	0.031042	-0.0218828	0.00671013	0.0314403	0.0150245	0.0225955	0.542968
	SAU	0.0350323	0.0226535	0.00698	0.00401527	0.0155337	0.0260546	-0.0153587	0.0106072	0.034283	0.0275935	0.00177523	-0.0310081	0.0288213	-0.0420826	0.0787715	-0.0645092	-0.0284933	0.00685273	0.0215786	0.0220967	0.0439357	-0.00326799	0.0037765	0.018666	-0.0139596	0.0189719	0.021344	0.0253721	0.0414284	0.0353314	0.0144788	0.367274
	SAN	0.0439615	0.0648129	-0.0194567	0.00321305	0.0206888	-0.0344912	-0.00208542	0.0099652	0.0628419	-0.0159152	0.00125609	-0.00449966	0.077701	-0.0293733	0.00162154	-0.00785561	0.0771745	-0.0474539	0.0362874	0.00412298	0.0742497	0.0101699	0.0250237	-0.0270788	0.0206387	-0.0408978	0.0515828	0.0553001	0.0470822	0.0265818	0.0216541	0.506822
	SPN	0.0105427	0.0124473	0.0083466	0.00681857	-0.00109868	0.0522226	0.0239473	0.023502	-0.00846264	-0.00118462	0.00746285	0.00950307	0.033823	-0.000545464	0.0205806	-0.0190625	0.00210853	0.0155281	0.0111664	0.013756	-0.0268008	-0.000320329	0.0168126	0.0361096	0.0101995	0.0167155	-0.0505241	-0.021467	-0.0088192	0.0131624	0.0140793	0.220549
	SPM	0.0297681	0.110057	0.00468638	0.0162877	-0.0523769	-0.00320758	-0.0192659	-0.00575871	0.0370462	0.0423897	0.0188659	-0.0318534	0.0201563	0.0171821	0.0815425	0.0426599	-0.0319512	-0.00486411	0.0116757	0.0455376	0.0413636	0.0268345	0.0246631	-0.0350704	0.0371979	0.0935524	0.0242743	-0.00970884	0.00951883	0.038271	0.0204501	0.599924
	SPZ	0.0297781	0.0689018	-0.0187216	-0.012591	-0.0204652	-0.0382451	-0.00315983	0.0143591	0.0236829	0.0287743	0.0108102	-0.0168915	0.0171643	0.0104184	0.0863934	0.0510933	0.0238983	0.00728085	0.0177419	0.0341667	-0.0147146	0.0154193	0.0304687	-0.0244416	0.0581286	0.0749997	0.0693679	-0.0050373	-0.00424607	0.0351302	0.0182649	0.567729
	SSA	0.00270931	0.0105833	0.0113264	0.025316	-0.0283029	-0.00927531	-0.0357157	-0.00224	0.0160077	-0.0125253	0.0184483	-0.0248947	0.019657	0.00741832	0.045978	0.0271307	-0.0557353	0.0344173	0.00194495	0.0205325	0.0574111	0.0168937	0.051756	0.0103529	0.0322761	0.0611021	0.056777	0.0502897	0.0442297	-0.00546122	-0.0199548	0.428453
	VCH	-0.0119002	0.0159152	-0.00533256	-0.00626924	0.0149855	-0.00954822	-0.0321588	-0.0242328	0.0331167	-0.00335899	0.00914964	0.0178193	-0.0026345	0.00545464	0.0600655	-0.101343	0.028199	0.0247508	-0.00588576	-0.010874	-0.0189608	-0.0194266	0.000418329	0.0123235	-0.0160959	-0.0111629	-0.00395119	-0.000419551	-0.00897278	-0.0184984	-0.0163031	-0.105131
