# Supplementary material for: Selection of key sequence-based features for prediction of essential genes in 31 diverse bacterial species
Source: PLoS One. 2017 Mar 30;12(3):e0174638. doi: 10.1371/journal.pone.0174638 (PMC5373589; doi:10.1371/journal.pone.0174638)
Supplement: S2 Table — (XLSX) [file pone.0174638.s003.xlsx]

## Sheet: Sheet1
Article Title: Selection of key sequence-based features for prediction of essential genes in 31 diverse bacterial species
Supplementary material: S2 Table
Comparison of the classification results of original and selected features (Leave-one-species out method)
	Original features（57 features）									Selected features (40 features） (from Full dataset)								Variation
	specie	Sn(%)	Sp(%)	AVE(%)	AUC(%)	Acc(%)	PPV(%)	Time(sec)		Sn(%)	Sp(%)	AVE(%)	AUC(%)	Acc(%)	PPV(%)	Time(sec)		Sn	Sp	AVE	AUC	Acc(%)	PPV(%)	Time(s)
	ABA	0.216867	0.960128	0.588498	0.753265	0.848201	0.490909	7196.44		0.263052	0.90566	0.584356	0.668081	0.80889	0.330808	5142.97		0.0461847	-0.0544678	-0.00414152	-0.0851837	-0.0393106	-0.160101	-2053.46
	BSU	0.830258	0.532531	0.681395	0.771046	0.551856	0.109756	6069.61		0.583026	0.79252	0.687773	0.754115	0.778922	0.163223	5105.31		-0.247232	0.25999	0.00637864	-0.0169303	0.227066	0.053467	-964.295
	BFR	0.541133	0.735773	0.638453	0.685306	0.710956	0.23035	5870.69		0.429616	0.820732	0.625174	0.667464	0.770862	0.259382	4898.95		-0.111517	0.0849586	-0.0132794	-0.017842	0.0599068	0.0290317	-971.747
	BTH	0.827692	0.495172	0.661432	0.739001	0.51779	0.106873	5971.1		0.621538	0.762632	0.692085	0.74953	0.753035	0.160445	4812.3		-0.206154	0.26746	0.0306531	0.0105284	0.235245	0.0535715	-1158.8
	BPS	0.19802	0.932707	0.565363	0.642665	0.867855	0.221729	6207.49		0.362376	0.875575	0.618976	0.673701	0.830274	0.219952	4897.51		0.164356	-0.0571319	0.0536123	0.0310363	-0.0375808	-0.00177757	-1309.98
	BUT	0.875931	0.430184	0.653057	0.780694	0.462085	0.105942	6783.57		0.526055	0.869931	0.697993	0.776726	0.845321	0.237668	5099.28		-0.349876	0.439748	0.0449358	-0.00396842	0.383236	0.131726	-1684.3
	CJE	0.666667	0.385926	0.526296	0.551595	0.425573	0.151484	6957.09		0.342342	0.76963	0.555986	0.575579	0.709288	0.196382	5230.13		-0.324324	0.383704	0.0296897	0.023984	0.283715	0.0448983	-1726.96
	CCR	0.59601	0.709457	0.652734	0.717657	0.69516	0.228271	6357.28		0.451372	0.865156	0.658264	0.740007	0.813011	0.32554	5042.58		-0.144638	0.155699	0.00553049	0.0223497	0.11785	0.0972683	-1314.69
	ECO	0.807432	0.69563	0.751531	0.833109	0.703623	0.169624	6320.53		0.793919	0.834027	0.813973	0.860811	0.831159	0.269187	5050.17		-0.0135135	0.138398	0.062442	0.027702	0.127536	0.0995629	-1270.35
	FNO	0.669231	0.585403	0.627317	0.674027	0.604421	0.321429	6439.5		0.361538	0.853273	0.607406	0.654116	0.74171	0.419643	5110.75		-0.307692	0.267871	-0.0199109	-0.0199109	0.137289	0.0982143	-1328.74
	HIN	0.6544	0.405322	0.529861	0.53693	0.502497	0.413131	6426.58		0.2656	0.790174	0.527887	0.534274	0.585518	0.447439	5341.5		-0.3888	0.384852	-0.00197421	-0.00265629	0.0830212	0.034308	-1085.08
	HPY	0.659016	0.337674	0.498345	0.522291	0.404942	0.208506	6352.46		0.314754	0.713542	0.514148	0.53053	0.630062	0.225352	5884.07		-0.344262	0.375868	0.0158029	0.00823941	0.22512	0.0168459	-468.398
	MTU	0.352254	0.875955	0.614104	0.699235	0.794938	0.341977	6302.08		0.21202	0.925145	0.568583	0.665881	0.814824	0.341398	4952.22		-0.140234	0.0491903	-0.0455217	-0.0333538	0.0198864	-0.00057946	-1349.86
	MGE	0.793651	0.268041	0.530846	0.598838	0.686316	0.808625	7834.29		0.306878	0.721649	0.514264	0.553892	0.391579	0.811189	5294.05		-0.486772	0.453608	-0.0165821	-0.0449463	-0.294737	0.00256347	-2540.24
	MPU	0.559871	0.651163	0.605517	0.641543	0.61509	0.511834	6680.29		0.385113	0.845666	0.61539	0.650328	0.663683	0.619792	4763.37		-0.174757	0.194503	0.00987294	0.00878507	0.0485934	0.107957	-1916.92
	PGI	0.730022	0.50984	0.619931	0.675008	0.55864	0.297797	7714.84		0.546436	0.764453	0.655444	0.695076	0.716132	0.397799	5439.2		-0.183585	0.254613	0.0355136	0.0200681	0.157492	0.100001	-2275.64
	PAE	0.336207	0.836007	0.586107	0.657003	0.82542	0.0424837	7535.67		0.198276	0.874254	0.536265	0.579979	0.859934	0.0329986	5045.58		-0.137931	0.0382463	-0.0498424	-0.0770233	0.0345142	-0.00948509	-2490.09
	PAU	0.247761	0.935937	0.591849	0.648045	0.896809	0.189066	7385.03		0.137313	0.96185	0.549582	0.651987	0.914969	0.178295	4929.71		-0.110448	0.0259133	-0.0422672	0.00394124	0.0181602	-0.0107715	-2455.31
	STY	0.54755	0.9171	0.732325	0.844741	0.886532	0.373281	8221		0.731988	0.923597	0.827793	0.900629	0.907747	0.463504	5050.07		0.184438	0.00649688	0.0954675	0.0558882	0.0212157	0.0902227	-3170.93
	STS	0.266289	0.962375	0.614332	0.787825	0.907108	0.379032	8054.03		0.492918	0.92646	0.709689	0.831332	0.892038	0.366316	4876.09		0.226629	-0.035915	0.095357	0.0435069	-0.0150697	-0.0127165	-3177.94
	SET	0.182692	0.896666	0.539679	0.687555	0.882477	0.0346084	7309.48		0.144231	0.895106	0.519669	0.591445	0.880183	0.0271248	5396.54		-0.0384615	-0.00155976	-0.0200106	-0.0961107	-0.00229314	-0.0074836	-1912.95
	SLT	0.508772	0.808222	0.658497	0.691658	0.792574	0.127613	6575.09		0.491228	0.85393	0.672579	0.692135	0.834976	0.156425	5694.58		-0.0175439	0.0457074	0.0140818	0.000477312	0.042402	0.0288118	-880.509
	SON	0.534826	0.886705	0.710765	0.781885	0.851907	0.34127	6603.95		0.532338	0.891073	0.711706	0.781415	0.855597	0.349103	4972.67		-0.00248756	0.004368	0.000940221	-0.000469941	0.00369004	0.00783293	-1631.28
	SWI	0.624299	0.701738	0.663019	0.713978	0.693196	0.206046	6464.65		0.321495	0.88343	0.602463	0.672231	0.821443	0.254815	5492.3		-0.302804	0.181692	-0.060556	-0.041747	0.128247	0.0487692	-972.345
	SAU	0.907285	0.450439	0.678862	0.812683	0.503873	0.179437	6947.13		0.735099	0.813158	0.774129	0.821628	0.804028	0.342593	4322.34		-0.172185	0.362719	0.0952669	0.00894475	0.300155	0.163156	-2624.79
	SAN	0.672464	0.788861	0.730662	0.802088	0.774264	0.313514	6932.38		0.62029	0.847049	0.733669	0.78578	0.818611	0.367698	5478.43		-0.0521739	0.0581879	0.00300698	-0.0163083	0.0443475	0.0541841	-1453.96
	SPN	0.929134	0.271309	0.600221	0.69392	0.317903	0.0885886	6900.57		0.629921	0.711885	0.670903	0.70368	0.706079	0.142857	5149.7		-0.299213	0.440576	0.0706818	0.00975981	0.388176	0.0542686	-1750.88
	SPM	0.832599	0.689866	0.761232	0.831596	0.707239	0.271162	7018.04		0.748899	0.858974	0.803937	0.882146	0.845576	0.42394	5239.67		-0.0837004	0.169109	0.0427041	0.0505505	0.138338	0.152778	-1778.37
	SPZ	0.829876	0.639479	0.734677	0.814771	0.666471	0.275482	7212.77		0.804979	0.840302	0.82264	0.881943	0.835294	0.454333	5179.44		-0.0248963	0.200822	0.0879631	0.0671721	0.168824	0.17885	-2033.33
	SSA	0.743119	0.746589	0.744854	0.813292	0.746256	0.237537	7120.72		0.582569	0.881092	0.73183	0.815702	0.852423	0.342318	4821.32		-0.16055	0.134503	-0.0130238	0.00240982	0.106167	0.104781	-2299.4
	VCH	0.786207	0.454349	0.620278	0.686466	0.511788	0.231707	6824.38		0.413793	0.803681	0.608737	0.653194	0.736198	0.306122	2518.58		-0.372414	0.349332	-0.0115407	-0.0332713	0.224411	0.0744151	-4305.81
	Average	0.610566	0.661179	0.635872	0.712572	0.674637	0.258357	6857.7		0.462935	0.841149	0.652042	0.709527	0.782238	0.310763	5039.72		-0.147631	0.17997	0.0161694	-0.00304447	0.1076	0.0524055	-1817.98
